# Supplementary material for: Testing Dynamic Balance in People with Multiple Sclerosis: A Correlational Study between Standard Posturography and Robotic-Assistive Device
Source: Sensors (Basel). 2024 May 23;24(11):3325. doi: 10.3390/s24113325 (PMC11174503; doi:10.3390/s24113325)
Supplement: Supplementary file 1 [file sensors-24-03325-s001.zip]

Archive with 1 entries (1 files):
- Podda et al_Supplementary Material_Sensors.pdf
